# Supplementary material for: International Validity of the Athlete Psychological Strain Questionnaire (APSQ): A Scoping Review
Source: Diagnostics (Basel). 2026 Feb 5;16(3):486. doi: 10.3390/diagnostics16030486 (PMC12896643; doi:10.3390/diagnostics16030486)
Supplement: Supplementary file 1 [file diagnostics-16-00486-s001.zip]

Archive with 1 entries (1 files):
- diagnostics-4038978-supplementary.pdf
